# Supplementary material for: Characterization of a wheat stable QTL for spike length and its genetic effects on yield-related traits
Source: BMC Plant Biol. 2024 Apr 17;24:292. doi: 10.1186/s12870-024-04963-3 (PMC11022484; doi:10.1186/s12870-024-04963-3)
Supplement: Supplementary file 1 — Supplementary Material 1 [file 12870_2024_4963_MOESM1_ESM.xls]

## Sheet: Table S1
Table S1 Primer sequences for 2B-ID molecular markers
Primer	Forward (5'-3')	Reward (5'-3')
2B-ID63	CAATTGGTGCGCAAATATTCA	CGGCCCCTCAAATAATTAATAATG

## Sheet: Table S2
Table S2 The information of 316 wheat variety (lines) used in this study
Type	Number	Varieties (lines)	Decade	Origin	Genotype
					AX-110426649	AX-110383086	AX-108838208
					KN2B:60208822	KN2B:65640497	KN2B:71038879
Excellent haplotype	1	Huiyan 912	2020s	Anhui	CC	CC	TT
	2	Liangxing 517	-	Shandong	CC	CC	TT
	3	Jimai 631	-	Hebei	CC	CC	TT
	4	Liangxing 99	2000s	Shandong	CC	CC	TT
	5	Wennong 29	-	Shandong	CC	CC	TT
	6	Jimai 22	2000s	Shandong	CC	CC	TT
	7	Zimai 29	2010s	Shandong	CC	CC	TT
	8	Jimai 39	2010s	Hebei	CC	CC	TT
	9	Jimai 181	2010s	Shandong	CC	CC	TT
	10	Denghai51306	2010s	Shandong	CC	CC	TT
	11	Zhongmai 23	2010s	Beijing	CC	CC	TT
	12	Shimai 11-4195	2010s	Hebei	CC	CC	TT
	13	Luohan 7	2000s	Henan	CC	CC	TT
	14	Taikemai 30	2010s	Shandong	CC	CC	TT
	15	Zhongxin 8678	2010s	Hebei	CC	CC	TT
	16	Jimai 262	2010s	Shandong	CC	CC	TT
	17	Shengmai 102	2010s	Shandong	CC	CC	TT
	18	Zhongyou 629	2010s	Beijing	CC	CC	TT
	19	BFB10	-	Beijing	CC	CC	TT
	20	Luozhen 1	1990s	Henan	CC	CC	TT
	21	Chuanmai 107	2000s	Sichuan	CC	CC	TT
	22	Chuanyu 20	2000s	Sichuan	CC	CC	TT
	23	Bailangmai	-	Xizang	CC	CC	TT
	24	Yangmai 15	2000s	Jiangsu	CC	CC	TT
	25	Ganchun 20	1990s	Gansu	CC	CC	TT
	26	Humai 13	2000s	Qinghai	CC	CC	TT
	27	Linmai 8	-	Shandong	CC	CC	TT
	28	Taishan 21	2000s	Shandong	CC	CC	TT
	29	Wennong 5	2000s	Shandong	CC	CC	TT
	30	Wennong 18	-	Shandong	CC	CC	TT
	31	Liangxing 66	2000s	Shandong	CC	CC	TT
	32	Liaomai 2	-	Shandong	CC	CC	TT
	33	Shannong 17	2000s	Shandong	CC	CC	TT
	34	Tainong 32	-	Shandong	CC	CC	TT
	35	Luyuan 288	-	Shandong	CC	CC	TT
	36	Jimai 21	2000s	Shandong	CC	CC	TT
	37	Jimai 37	-	Shandong	CC	CC	TT
	38	Xinmai 296	2010s	Shandong	CC	CC	TT
	39	Jimai 23	2010s	Shandong	CC	CC	TT
	40	Qimai 1	2000s	Shandong	CC	CC	TT
	41	Lumai 21	2000s	Jiangsu	CC	CC	TT
	42	Zhongmai 4079	-	Beijing	CC	CC	TT
	43	Shi 4185	1990s	Hebei	CC	CC	TT
	44	Xingmai 13	2010s	Hebei	CC	CC	TT
	45	KY088	2010s	Beijing	CC	CC	TT
	46	Yannong 173	2010s	Shandong	CC	CC	TT
	47	Kenong 9204	2000s	Hebei	CC	CC	TT
	48	Aikang 58	2000s	Henan	CC	CC	TT
	49	Ankemai 1405	2010s	Anhui	CC	CC	TT
	50	Luomai 31	2010s	Henan	CC	CC	TT
	51	Luomai 29	2010s	Henan	CC	CC	TT
	52	Luomai 21	2000s	Henan	CC	CC	TT
	53	Yanzhan 4110	2000s	Henan	CC	CC	TT
	54	Yangmai 13	2000s	Jiangsu	CC	CC	TT
	55	Yangmai 14	2000s	Jiangsu	CC	CC	TT
	56	Yangmai 17	2000s	Jiangsu	CC	CC	TT
	57	CMT-17	-	Foreign	CC	CC	TT
	58	CMT-18	-	Foreign	CC	CC	TT
	59	ALSHVEDE	-	Foreign	CC	CC	TT
	60	Penawa	-	Foreign	CC	CC	TT
	61	Canberra	-	Foreign	CC	CC	TT
	62	Tosson	-	Foreign	CC	CC	TT
	63	Duiker	-	Foreign	CC	CC	TT
	64	Minifen	-	Foreign	CC	CC	TT
	65	TIBET	-	China	CC	CC	TT
	66	Baihuamai	-	China	CC	CC	TT
	67	Baimaizi	-	China	CC	CC	TT
	68	Jichun 1016	1980s	Jilin	CC	CC	TT
	69	Lumai 14	1990s	Shandong	CC	CC	TT
	70	Changhuai 18	1970s	Shandong	CC	CC	TT
	71	Huxumai	-	China	CC	CC	TT
	72	Rena	-	Foreign	CC	CC	TT
Non-excellent haplotype	73	Younongmai 887	-	Hebei	TT	TT	CC
	74	Luyuan 158	-	Shandong	TT	TT	CC
	75	Shannong 25	2010s	Shandong	TT	TT	CC
	76	Zhongmai 895	2010s	Beijing	TT	TT	CC
	77	Jing 411	1990s	Beijing	TT	TT	CC
	78	Chuanmai 42	2000s	Sichuan	TT	TT	CC
	79	Chuanmai 45	2000s	Sichuan	TT	TT	CC
	80	Zangchun 6	1980s	Xizang	TT	TT	CC
	81	Zhongkemai 138	2010s	Sichuan	TT	TT	CC
	82	Chuanmai28	1990s	Sichuan	TT	TT	CC
	83	Zhongkemai 47	2010s	Sichuan	TT	TT	CC
	84	Chuannong 16	2000s	Sichuan	TT	TT	CC
	85	Chuanmai 104	2010s	Sichuan	TT	TT	CC
	86	Nei 2889	-	Neimeng	TT	TT	CC
	87	Qingchun 254	1990s	Qinghai	TT	TT	CC
	88	Minhe588	1990s	Qinghai	TT	TT	CC
	89	Mobo/Potam-S70	-	Qinghai	TT	TT	CC
	90	Minhe 665	2000s	Qinghai	TT	TT	CC
	91	Humai 14	2000s	Qinghai	TT	TT	CC
	92	Gaoyuan182	1960s	Qinghai	TT	TT	CC
	93	Lumai 1	1980s	Shandong	TT	TT	CC
	94	Shannong 22	2010s	Shandong	TT	TT	CC
	95	Luyuan 502	2010s	Shandong	TT	TT	CC
	96	Jinan 17	1990s	Shandong	TT	TT	CC
	97	Tiantaiyoumai 1	-	Shandong	TT	TT	CC
	98	Tiantaiyoumai 6	-	Shandong	TT	TT	CC
	99	HengS 29	2010s	Hebei	TT	TT	CC
	100	Zhongmai 175	2010s	Beijing	TT	TT	CC
	101	Guigu 328	-	Hebei	TT	TT	CC
	102	Zhoumai 18	2000s	Henan	TT	TT	CC
	103	Puxing 5	2010s	Jiangsu	TT	TT	CC
	104	Lankao 198	2010s	Henan	TT	TT	CC
	105	Ruiquanmai 168	-	Shaanxi	TT	TT	CC
	106	Xinmai 26	2010s	Henan	TT	TT	CC
	107	Xinmai 23	2010s	Henan	TT	TT	CC
	108	Luomai 28	2010s	Henan	TT	TT	CC
	109	Yumai 54	1990s	Henan	TT	TT	CC
	110	Yumai 21	1990s	Henan	TT	TT	CC
	111	Zhoumai 27	2000s	Henan	TT	TT	CC
	112	Shan 538	-	Shaanxi	TT	TT	CC
	113	Xianyangdasui	1990s	Shaanxi	TT	TT	CC
	114	Yangmai 15	2000s	Jiangsu	TT	TT	CC
	115	Guixie 3	2010s	Guizhou	TT	TT	CC
	116	Guixie 12-1	-	Guizhou	TT	TT	CC
	117	CMT-3	-	Foreign	TT	TT	CC
	118	CMT-4	-	Foreign	TT	TT	CC
	119	CMT-5	-	Foreign	TT	TT	CC
	120	CMT-6	-	Foreign	TT	TT	CC
	121	CMT-9	-	Foreign	TT	TT	CC
	122	CMT-1011	-	Foreign	TT	TT	CC
	123	CMT-1012	-	Foreign	TT	TT	CC
	124	CMT-27	-	Foreign	TT	TT	CC
	125	CMT-28	-	Foreign	TT	TT	CC
	126	5467	-	Foreign	TT	TT	CC
	127	Dundec	-	Foreign	TT	TT	CC
	128	WHITEFEDERATION 60	-	Foreign	TT	TT	CC
	129	RAMONA 65	-	Foreign	TT	TT	CC
	130	Tito	-	Foreign	TT	TT	CC
	131	BH941	-	Foreign	TT	TT	CC
	132	uR8	-	Foreign	TT	TT	CC
	133	PSATHAS	-	Foreign	TT	TT	CC
	134	RUSSIA	-	Foreign	TT	TT	CC
	135	AURORA	-	Foreign	TT	TT	CC
	136	RIETI	-	Foreign	TT	TT	CC
	137	Lleafen	-	Foreign	TT	TT	CC
	138	Acimital	-	Foreign	TT	TT	CC
	139	Avocet	-	Foreign	TT	TT	CC
	140	AC Taber	-	Foreign	TT	TT	CC
	141	MIETI	-	Foreign	TT	TT	CC
	142	Huajiechangbaican	-	China	TT	TT	CC
	143	Huoqiu	-	China	TT	TT	CC
	144	Jiangdongmen	-	Jiangsu	TT	TT	CC
	145	Kangdingxiaomai	-	Sichuan	TT	TT	CC
	146	Hezuo 2	-	China	TT	TT	CC
	147	Linmai 4	2000s	Shandong	TT	TT	CC
	148	Han 6172	2000s	Hebei	TT	TT	CC
	149	Laizhou 953	1990s	Shandong	TT	TT	CC
	150	Kaimai 21	2010s	Henan	TT	TT	CC
	151	Huaimai 22	2000s	Jiangsu	TT	TT	CC
	152	Yumai 18	1990s	Henan	TT	TT	CC
	153	Dingxingzhai	-	Hebei	TT	TT	CC
	154	Fumai	-	China	TT	TT	CC
	155	Hongheshangtou	-	Gansu	TT	TT	CC
Recombinants	156	CA12108	-	Beijing	CC	TT	CC
	157	Taikemai 33	2010s	Shandong	CC	TT	CC
	158	Zhengmai 366	2000s	Henan	CC	TT	CC
	159	CMT-20	-	Foreign	CC	TT	CC
	160	PNE394-2	-	Foreign	CC	TT	CC
	161	Darkan	-	Foreign	CC	TT	CC
	162	Dazibai	-	China	CC	TT	CC
	163	Lunxuan 149	2020s	Beijing	TT	CC	CC
	164	Zhongmai 1062	2010s	Beijing	TT	CC	CC
	165	Lunxuan 1690	2010s	Beijing	TT	CC	CC
	166	Mianmai 45	2000s	Sichuan	TT	CC	CC
	167	Jiachabangdadongmai 4	-	Xizang	TT	CC	CC
	168	Chuannong 12	2000s	Sichuan	TT	CC	CC
	169	Chuanyu 17	2000s	Sichuan	TT	CC	CC
	170	Mian 38	2000s	Sichuan	TT	CC	CC
	171	Chuanyu 23	2000s	Sichuan	TT	CC	CC
	172	Mian 37	2000s	Sichuan	TT	CC	CC
	173	Chuanyu 19	2000s	Sichuan	TT	CC	CC
	174	Ningchun 26	1990s	Ningxia	TT	CC	CC
	175	Zhengmai 9023	2000s	Henan	TT	CC	CC
	176	Moyin 2	-	Qinghai	TT	CC	CC
	177	Xinzhe 9	1980s	Qinghai	TT	CC	CC
	178	Gaoyuan 356	1990s	Qinghai	TT	CC	CC
	179	Qingchun 415	1990s	Qinghai	TT	CC	CC
	180	Humai 12	1980s	Qinghai	TT	CC	CC
	181	Qingchun 587	2000s	Qinghai	TT	CC	CC
	182	Gaoyuan412	2000s	Qinghai	TT	CC	CC
	183	Gaoyuan 465	1990s	Qinghai	TT	CC	CC
	184	Linmai 4	2000s	Shandong	TT	CC	CC
	185	Taishan 24	2000s	Shandong	TT	CC	CC
	186	Weimai 8	2000s	Shandong	TT	CC	CC
	187	Lumai 23	1990s	Shandong	TT	CC	CC
	188	Liangxing 162	-	Shandong	TT	CC	CC
	189	Yannong 22	2000s	Shandong	TT	CC	CC
	190	Yannong 999	2010s	Shandong	TT	CC	CC
	191	Liaomai 18	2000s	Shandong	TT	CC	CC
	192	Tanmai 98	2010s	Shandong	TT	CC	CC
	193	Hemai 17	2010s	Shandong	TT	CC	CC
	194	PI27701	-	Foreign	TT	CC	CC
	195	Freeman	-	Foreign	TT	CC	CC
	196	Yumai 34	1990s	Henan	TT	CC	CC
	197	Annong 1124	2010s	Anhui	TT	CC	CC
	198	Zhoumai 28	2010s	Henan	TT	CC	CC
	199	Zhengyin 1	1960s	Foreign	TT	CC	CC
	200	Xiaoyan 22	2000s	Shaanxi	TT	CC	CC
	201	Xiaoyan 68	2010s	Shaanxi	TT	CC	CC
	202	Xiaoyan 81	2000s	Shaanxi	TT	CC	CC
	203	Xiaoyan 503	2000s	Shaanxi	TT	CC	CC
	204	Xinong 9871	2000s	Shaanxi	TT	CC	CC
	205	Xinong 509	2010s	Shaanxi	TT	CC	CC
	206	Xinong 2000	2000s	Shaanxi	TT	CC	CC
	207	Xinong 2611	1990s	Shaanxi	TT	CC	CC
	208	Xinong 889	2000s	Shaanxi	TT	CC	CC
	209	Xinong 979	2000s	Shaanxi	TT	CC	CC
	210	Xinong 3517	2000s	Shaanxi	TT	CC	CC
	211	Shan 157	-	Shaanxi	TT	CC	CC
	212	Qinmai 142	2000s	Shaanxi	TT	CC	CC
	213	Xiaoshui 33	-	Shaanxi	TT	CC	CC
	214	Guixie 9-3	-	Guizhou	TT	CC	CC
	215	Fengyou 1	1990s	Guizhou	TT	CC	CC
	216	Guinong 25	2000s	Guizhou	TT	CC	CC
	217	CMT-8	-	Foreign	TT	CC	CC
	218	CMT-26	-	Foreign	TT	CC	CC
	219	IRAGI	-	Foreign	TT	CC	CC
	220	PNE264-4	-	Foreign	TT	CC	CC
	221	AC Foremost	-	Foreign	TT	CC	CC
	222	Magnif G	-	Foreign	TT	CC	CC
	223	PADUS	-	Foreign	TT	CC	CC
	224	Mingguangxiaomai	-	Anhui	TT	CC	CC
	225	Shuiyuan 86	-	Foreign	TT	CC	CC
	226	Bendimai	-	China	TT	CC	CC
	227	Jiangmai	-	China	TT	CC	CC
	228	Caijiangmai	-	China	TT	CC	CC
	229	Ningchun 13	1990s	Huizuzizhiqu	TT	CC	CC
	230	Xinyang 12	-	Henan	TT	CC	CC
	231	Zhengmai 9201	-	Henan	TT	CC	CC
	232	Chuanmai 8	1970s	Sichuan	TT	CC	CC
	233	Ailiduo	-	China	TT	CC	CC
	234	Hongkeyoumang	-	China	TT	CC	CC
	235	Hongxiuzi	-	China	TT	CC	CC
	236	Bobwhite	-	Qinghai	TT	CC	TT
	237	Luyuan 202	2000s	Shandong	TT	CC	TT
	238	CMT-13	-	Foreign	TT	CC	TT
	239	CMT-30	-	Foreign	TT	CC	TT
	240	Chinese Spring	-	Sichuan	TT	TT	TT
	241	celebration	-	Foreign	TT	TT	TT
	242	Qubaichun	-	Xizang	CC	TT	TT
	243	CMT-16	-	Foreign	CC	TT	TT
	244	CMT-21	-	Foreign	CC	TT	TT
	245	Jimai 20	2000s	Shandong	CC	TT	TT
	246	PNE209-1	-	Foreign	CC	TT	TT
	247	Luohan 6	2000s	Henan	CC	CC	CC
	248	Chuanmai 36	2000s	Sichuan	CC	CC	CC
	249	Chuanyu 24	2000s	Sichuan	CC	CC	CC
	250	Tongmai 1	2000s	Qinghai	CC	CC	CC
	251	Pronghor	-	Foreign	CC	CC	CC
	252	CMT-7	-	Foreign	CC	CC	CC
	253	CMT-11	-	Foreign	CC	CC	CC
	254	CMT-12	-	Foreign	CC	CC	CC
	255	CMT-14	-	Foreign	CC	CC	CC
	256	CMT-15	-	Foreign	CC	CC	CC
	257	CMT-19	-	Foreign	CC	CC	CC
	258	CMT-22	-	Foreign	CC	CC	CC
	259	CMT-23	-	Foreign	CC	CC	CC
	260	CMT-24	-	Foreign	CC	CC	CC
	261	CMT-25	-	Foreign	CC	CC	CC
	262	CMT-29	-	Foreign	CC	CC	CC
	263	Baiyoumai	-	China	CC	CC	CC
	264	Xingmai 1	2000s	Hebei	CC	CC	CC
	265	Yanzhan 1	2000s	Henan	CC	CC	CC
Heterozygous type	266	Weimai 1917	-	Shandong	TC	CC	CC
	267	Shannong 116	2010s	Shandong	CC	TC	TT
	268	Mianyang28	1990s	Sichuan	TT	TC	CC
	269	Chuannong 17	2000s	Sichuan	TT	TC	CC
	270	Zhangchun 811	1990s	Hebei	TT	TC	CC
	271	Qingnong 469	1980s	Qinghai	CC	TC	TT
	272	Zhoumai 22	2000s	Henan	TT	TC	CC
	273	Yumai 7	1980s	Henan	TT	TC	CC
	274	Chuanmai 56	2000s	Sichuan	TT	TT	TC
	275	Chuanmai 58	2010s	Sichuan	TT	CC	TC
	276	Mian 33	2000s	Sichuan	TT	TT	TC
	277	Yannong 19	2000s	Shandong	CC	CC	TC
	278	Luyuan 205	2000s	Shandong	TT	CC	TC
	279	Linmai7	-	Shandong	CC	TC	TC
	280	Yunong 416	2000s	Henan	CC	TC	TC
	281	Yan 1212	2010s	Shandong	TC	TC	TC
	282	Qidu 1	-	Shandong	TC	TC	CC
	283	Jimai 20	2000s	Shandong	TC	TT	TC
Missing data	284	Lemai 5	1990s	Qinghai	NN	CC	CC
	285	Taishan28	2010s	Shandong	NN	TC	TC
	286	Shannong 15	2000s	Shandong	NN	TC	TC
	287	Xinmai 19	2000s	Henan	NN	CC	CC
	288	FIFE	-	Foreign	NN	CC	CC
	289	Chuannong 21	2000s	Sichuan	TT	NN	CC
	290	Zimai 12	2000s	Shandong	CC	NN	TT
	291	Taishan 22	2000s	Shandong	TT	NN	CC
	292	Taishan 27	2010s	Shandong	TT	NN	CC
	293	Yaomai 16	2010s	Shanxi	TT	NN	CC
	294	Shannong 711	-	Shandong	CC	NN	TT
	295	Yumai 49	2000s	Henan	TT	NN	CC
	296	Taikemai 31	2010s	Shandong	TT	CC	NN
	297	Zhongyou 9507	2000s	Beijing	CC	TT	NN
	298	Zhongmai 415	2010s	Beijing	TC	TT	NN
	299	Chuanyu 21	2000s	Sichuan	CC	CC	NN
	300	Chuanmai 46	2000s	Sichuan	TT	TT	NN
	301	Chuanyu 16	2000s	Sichuan	TC	CC	NN
	302	Chuannong 19	2000s	Sichuan	TT	CC	NN
	303	Chuanmai 41	2000s	Sichuan	TT	TT	NN
	304	Minhe853	1990s	Qinghai	TT	TT	NN
	305	Xiangnong 3	-	Qinghai	TT	CC	NN
	306	Qingchun 891	1990s	Qinghai	TT	TT	NN
	307	Laizhou 953	1990s	Shandong	TT	CC	NN
	308	Xinmai 289	2000s	Shandong	CC	CC	NN
	309	Qingfeng 6	2010s	Shandong	TC	TT	NN
	310	Shixin 828	2000s	Hebei	TT	CC	NN
	311	Cangmai 028	2000s	Hebei	CC	CC	NN
	312	Bainong 419	2010s	Henan	CC	CC	NN
	313	Zhoumai 32	2010s	Henan	CC	CC	NN
	314	Mara	-	China	TT	TT	NN
	315	Tainong 19	2010s	Shandong	CC	NN	NN
	316	Xumai 0054	2010s	Jiangsu	CC	NN	NN
- indicates missing information

## Sheet: Table S3
Table S3 Known QTLs for spike length traits on the 2B chromosome
QTL name	Trait	Associated Markers	The closest marker or interval (RefSeq v1.0, Mb)	Reference
QSl.cau-2B.1	Spike length	BS00064153_51	25.3508	Zhai et al.2016.QTL Analysis of Spike Morphological Traits and Plant Height in Winter Wheat (Triticum aestivum L.) Using a High-Density SNP and SSR-Based Linkage Map
QSl-2B.1	Spike length	Xswes184–Xwmc314–Xcfd238	26.592	Xu et al.2014. Mapping QTLs for yield and nitrogen-related traits in wheat: influence of nitrogen and phosphorus fertilization on QTL expression
Qsl-Wd.mia-2B	Spike length	chr2B_26987136	26.9871	Abdollahi et al 2022. High-Density Linkage Mapping of Agronomic Trait QTLs in Wheat under Water Deficit Condition using Genotyping by Sequencing (GBS).
QSl.cau-2B.2	Spike length	Kukri_c53810_137	31.6227	Zhai et al.2016.QTL Analysis of Spike Morphological Traits and Plant Height in Winter Wheat (Triticum aestivum L.) Using a High-Density SNP and SSR-Based Linkage Map
QSl-2B.1	Spike length	wPt5374-Xwmc154a	36.4465	Xu et al.2017. QTL mapping for yield and photosynthetic related traits under different water regimes in wheat
QSl.WY.2B.4	Spike length	Xgwm547-Xcinau119.2	37.181	Cui et al.2011. QTL detection of seven spike-related traits and their genetic correlations in wheat using two related RIL populations
Q.Sl_SFS99-2B	Spike length	AX-94894705 - RFL_Contig5031_526	37.576666-30.496930	Arif et al.2021.A SNP-based genetic dissection of versatile traits in bread wheat (Triticum aestivum L.)
-	Spike length	AX-109985540	46.9276	Li et al.2019.Genetic architecture of grain yield in bread wheat based on genome-wide association studies
QSl-2B.2	Spike length	TC307733-Xbarc200	47.5391	Xu et al.2014. Mapping QTLs for yield and nitrogen-related traits in wheat: influence of nitrogen and phosphorus fertilization on QTL expression
QSl.cob-2B.1	Spike length	Xbarc200–Xwmc770	47.539141-88.833296	El-Feki et al.2018.Mapping Quantitative Trait Loci for Agronomic Traits in Winter Wheat under Different Soil Moisture Levels
-	Spike length	BS00022060_51	52.7017	Sun et al.2017. Genome-wide association study for 13 agronomic traits reveals distribution of superior alleles in bread wheat from the Yellow and Huai Valley of China.
Q.Sl_Mo06-2B	Spike length	wsnp_Ku_c13905_22034406 - wsnp_Ku_c4507_8157580	153.223758-144.654636	Arif et al.2021.A SNP-based genetic dissection of versatile traits in bread wheat (Triticum aestivum L.)
-	Spike length	RAC875_rep_c74590_606	157.694	Zhai et al.2016.QTL Analysis of Spike Morphological Traits and Plant Height in Winter Wheat (Triticum aestivum L.) Using a High-Density SNP and SSR-Based Linkage Map
QSL-2B	Spike length	Xksm74-Xwmc344	165.578	Liu et al.2014. Mapping QTLs of yield‑related traits using RIL population derived from common wheat and Tibetan semi‑wild wheat
QSL.cgb-2B.5	Spike length	Xgwm374	165.579	Wu et al.2012. Genetic Insight into Yield-Associated Traits of Wheat Grown in Multiple Rain-Fed Environments
QSl.ccsu-2B.5	Spike length	Xwmc272-Xwmc474	172.687	Kumar et al.2007.QTL mapping for yield and yield contributing traits in two mapping populations of bread wheat
QSl.cau-2B.4	Spike length	wsnp_Ex_c38739_46196393	192.364	Zhai et al.2016.QTL Analysis of Spike Morphological Traits and Plant Height in Winter Wheat (Triticum aestivum L.) Using a High-Density SNP and SSR-Based Linkage Map
QSl.WJ.2B.2	Spike length	Xbarc98-Xwmc332.2	193.635937-739.396089	Cui et al.2011 QTL detection of seven spike-related traits and their genetic correlations in wheat using two related RIL populations
QSl-2B.3	Spike length	Xwmc407.2-Xgwm429	220.506414-73.618172	Xu et al.2014. Mapping QTLs for yield and nitrogen-related traits in wheat: influence of nitrogen and phosphorus fertilization on QTL expression
qSL-2B	Spike length	IWB14055 – IWB27823	233.268307–233.554407	Liu et al.2018.A Genome-Wide Association Study of Wheat Spike Related Traits in China
Q.Sl_Pu05-2B	Spike length	RAC875_s109189_188 - Excalibur_c4984_162	248.149824-385.201729	Arif et al.2021.A SNP-based genetic dissection of versatile traits in bread wheat (Triticum aestivum L.)
-	Spike length	Xbarc91	255.348	Zhai et al.2016.QTL Analysis of Spike Morphological Traits and Plant Height in Winter Wheat (Triticum aestivum L.) Using a High-Density SNP and SSR-Based Linkage Map
QSL.cgb-2B.3	Spike length	Xwmc223	257.898	Wu et al.2012.Genetic Insight into Yield-Associated Traits of Wheat Grown in Multiple Rain-Fed Environments
QSl.ccsu-2B.7	Spike length	Xgwm1249 - Xwmc272	257.898	Kumar et al.2007.QTL mapping for yield and yield contributing traits in two mapping populations of bread wheat
QSl.cau-2B.5	Spike length	BS00065348_51	294.202	Zhai et al.2016.QTL Analysis of Spike Morphological Traits and Plant Height in Winter Wheat (Triticum aestivum L.) Using a High-Density SNP and SSR-Based Linkage Map
QSL.perg-2B	Spike length	wsnp_Ex_rep_c70228_69172301	390.944	Pretini et al.2021.Mapping QTL for spike fertility and related traits in two doubled haploid wheat (Triticum aestivum L.) populations
QSl.WJ.2B.5	Spike length	Xbarc160-Xwmc344.3	393.635	Cui et al.2011 QTL detection of seven spike-related traits and their genetic correlations in wheat using two related RIL populations
QSl.cau-2B.6	Spike length	BS00009962_51	545.267	Zhai et al.2016.QTL Analysis of Spike Morphological Traits and Plant Height in Winter Wheat (Triticum aestivum L.) Using a High-Density SNP and SSR-Based Linkage Map
Q.Sl_GFS99-2B	Spike length	Tdurum_contig26542_457 - AX-94507617	554.292531-546.614125	Arif et al.2021.A SNP-based genetic dissection of versatile traits in bread wheat (Triticum aestivum L.)
QSL.cgb-2B.4	Spike length	Xwmc441	598.064	Wu et al.2012. Genetic Insight into Yield-Associated Traits of Wheat Grown in Multiple Rain-Fed Environments
SpikeLength-2B	Spike length	2BM79813 - 2BM6515	626.213100-652.934696	Zhang et al.2021.Yield-Related QTL Clusters and the Potential Candidate Genes in Two Wheat DH Populations
QSl.cas-2B.2	Spike length	AX-110929441–AX-110103130	757.233874-767.028694	Liu et al.2022.Identification and validation of plant height, spike length and spike compactness loci in common wheat (Triticum aestivum L.)
Q.Sl_M01-2B	Spike length	AX-95135435 - RAC875_c1858_2693	772.79	Arif et al.2021.A SNP-based genetic dissection of versatile traits in bread wheat (Triticum aestivum L.)
Q.Sl_GFS98-2B	Spike length	AX-94604164 - Excalibur_c56550_71	775.165446-775.169387	Arif et al.2021.A SNP-based genetic dissection of versatile traits in bread wheat (Triticum aestivum L.)
QSl-2B.2	Spike length	Xwmc445d-wPt4559	799.969	Xu et al.2017. QTL mapping for yield and photosynthetic related traits under different water regimes in wheat
-	ear length	wpt2425-wpt8569		Narjesi et al.2015. Analysis of Quantitative Trait Loci (QTL) for Grain Yield and Agronomic Traits in Wheat (Triticum aestivum L.) Under Normal and Salt-Stress Conditions
QSl.cau-2B.3	Spike length	Blg1879-7		Zhai et al.2016.QTL Analysis of Spike Morphological Traits and Plant Height in Winter Wheat (Triticum aestivum L.) Using a High-Density SNP and SSR-Based Linkage Map
-	Spike length	Xfbb121		Sourdille et al.2003 An update of the Courtot × Chinese Spring intervarietal molecular marker linkage map for the QTL detection of agronomic traits in wheat
-	Spike length	AGC.CTC11/U298		Marza et al.2006. Quantitative trait loci for yield and related traits in the wheat population Ning7840 × Clark
-	Spike length	GCTG.GTG7/AAC.CAG1		Marza et al.2006. Quantitative trait loci for yield and related traits in the wheat population Ning7840 × Clark
QSL.cgb-2B.1	Spike length	P3601		Wu et al.2012.Genetic Insight into Yield-Associated Traits of Wheat Grown in Multiple Rain-Fed Environments
QSL.cgb-2B.2	Spike length	P5322		Wu et al.2012. Genetic Insight into Yield-Associated Traits of Wheat Grown in Multiple Rain-Fed Environments
-	Spike length	CAP12_rep_c3980_87		Sun et al.2017. Genome-wide association study for 13 agronomic traits reveals distribution of superior alleles in bread wheat from the Yellow and Huai Valley of China.
The physical location of the Chinese spring reference genome corresponding to QTL was determined by searching for its flanking markers on the WheatOmics1.0 (http://202.194.139.32/).
When QTL flank marker information is missing, these marker sequence were determined by GrainGenes. The physical location is determined based on specific marker compared to specific chromosomal sequences of the Chinese spring reference genome.
- indicates that the author did not name the QTL

## Sheet: Table S4
Table S4 Known QTLs for spike-related traits on the 2B chromosome
QTL	Flanking markers	The closest marker or interval (RefSeq v1.0, Mb)	Traits	Reference
GW-2B_1	2BM62175 - 2BM60877	4.987880-16.536558	Grain weight per tiller	Zhang et al.2021 Yield-Related QTL Clusters and the Potential Candidate Genes in Two Wheat DH Populations
Height-2B_1	2BM62175 - 2BM60877	4.987880-16.536558	Plant height	Zhang et al.2021 Yield-Related QTL Clusters and the Potential Candidate Genes in Two Wheat DH Populations
QTsn.cau-2B.2	BS00019744_51	6.98689	Total Spikelet number per spike	Zhai et al.2016.QTL Analysis of Spike Morphological Traits and Plant Height in Winter Wheat (Triticum aestivum L.) Using a High-Density SNP and SSR-Based Linkage Map
QFsn.cau-2B.1	BS00019744_51	7.0286	Fertile spikelet per spike	Zhai et al.2016. QTL Analysis of Spike Morphological Traits and Plant Height in Winter Wheat (Triticum aestivum L.) Using a High-Density SNP and SSR-Based Linkage Map
QGnu.abrii-2B3	wmc764-wPt-6053 - wmc764-wPt-6053	8.07279	Grain number per spike	Amin et al.2015.QTL Mapping of Yield and Yield Components under Normaland Salt-stress Conditions in Bread Wheat (Triticum aestivum L.)
-	wsnp_Ra_c10712_17572884	18.3862	Fertile spikelet per spike	Nicole et al.2021. Mapping QTL for spike fertility and related traits in two doubled haploid wheat (Triticum aestivum L.) populations
-	wsnp_Ra_c10712_17572884	18.3862	Fertile spikelet number per spike	Nicole et al.2020. Mapping QTL for spike fertility related traits in two double haploid wheat (Triticum aestivum L.) populations
QKnps-2B.3	wPt-6706-Xbarc13 - wPt-6706-Xbarc13	18.9421	Kernel number per spike	Cui et al.2014.Construction of an integrative linkage map and QTL mapping of grain yield‑related traits using three related wheat RIL populations
QNDST.cau-2B	wsnp_JD_c10389_11059599	22.7248	Dough stability time	Lou et al.2021 Genome-wide association study of six quality-related traits in common wheat (Triticum aestivum L.) under two sowing conditions
Q.Flt_Sa09-2B.2	BS00070900_51 - Kukri_c63748_1453	24.510176-25.021434	Flowering time	Arif M et al.2021. A SNP-based genetic dissection of versatile traits in bread wheat (Triticum aestivum L.)
Q.Tkw_Pu07-2B	wsnp_Ra_c4321_7860456 - Excalibur_rep_c101263_892	24.861140-18.941548	Thousand kernal weight	Arif M et al.2021. A SNP-based genetic dissection of versatile traits in bread wheat (Triticum aestivum L.)
Q.Swps_GFS99-2B	wsnp_Ra_c4321_7860456 - Excalibur_rep_c101263_892	24.861140-18.941548	Seed weight per spike	Arif M et al.2021. A SNP-based genetic dissection of versatile traits in bread wheat (Triticum aestivum L.)
QKPS-2B	Excalibur_c4705_660 - BS00099658_51	24.9135	Kernels per spike	Hu et al.2020. QTL mapping for yield-related traits in wheat based on four RIL populations
QTKW.nwafu-2B.3	AX-109281639 - AX-111105832	30.539788-784.542631	Thousand kernel weight	Ma et al.2023. QTL Mapping for Important Agronomic Traits Using a Wheat55K SNP Array-Based Genetic Map in Tetraploid Wheat
Qhd.tamu.2B.42	chr2B_35320841 - chr2B_42242271	35.320841-42.242271	Heading date	Wang et al.2022. QTL mapping of yield components and kernel traits in wheat cultivars TAM 112 and Duster
QSne.cerz-2BS.1	wmc154 - cfa2201	36.4463	Spikelet number per ear	Pablo et al.2017.QTL mapping and analysis of epistatic interactions for grain yield and yield-related traits in Triticum turgidum L. var.durum
qSn-2B	AX-94904074 - wPt-9402	37.6767	Spikelet number per spike	Fan et al.2019.Dissection of Pleiotropic QTL Regions Controlling Wheat Spike Characteristics Under Different Nitrogen Treatments Using Traditional and Conditional QTL Mapping
QSss-2B	Wpt-5374 - Xwmc154a	41.4675	Sterile spikelet number per spike	Xu et al.2017.QTL mapping for yield and photosynthetic related traits under different water regimes in wheat under different water regimes in wheat
Q.Pm_SFS98-2B	Kukri_c6343_1453 - AX-94894705	42.147545-37.576666	Powdery mildew	Arif M et al.2021. A SNP-based genetic dissection of versatile traits in bread wheat (Triticum aestivum L.)
Spikelet-2B	2BM71719 - 2BM72913	44.836400-102.347168	Spikelet number per spike	Zhang et al.2021 Yield-Related QTL Clusters and the Potential Candidate Genes in Two Wheat DH Populations
SdArea-2B_1	2BM23606 - 2BM8280	44.921951-47.426882	Seed area	Zhang et al.2021. Yield-Related QTL Clusters and the Potential Candidate Genes in Two Wheat DH Populations
SdLength-2B_2	2BM23606 - 2BM8280	44.921951-47.426882	Seed length	Zhang et al.2021 Yield-Related QTL Clusters and the Potential Candidate Genes in Two Wheat DH Populations
GY-2B_1	2BM8280 - 2BM72380	47.426882-58.324936	Grain yield	Zhang et al.2021.Yield-Related QTL Clusters and the Potential Candidate Genes in Two Wheat DH Populations
Height-2B_2	2BM8280 - 2BM72380	47.426882-58.324936	Plant height	Zhang et al.2021. Yield-Related QTL Clusters and the Potential Candidate Genes in Two Wheat DH Populations
Bio-2B	2BM34673 - 2BM48834	52.670217-105.998988	Biomass	Zhang et al.2021. Yield-Related QTL Clusters and the Potential Candidate Genes in Two Wheat DH Populations
GPC-2B_1	2BM34673 - 2BM72380	52.670217-58.324936	Grain protein content	Zhang et al.2021. Yield-Related QTL Clusters and the Potential Candidate Genes in Two Wheat DH Populations
NUE/PY-2B_2	2BM34673 - 2BM56961	52.670217-71.817294	Nitrogen use efficiency/Protein yield	Zhang et al.2021 Yield-Related QTL Clusters and the Potential Candidate Genes in Two Wheat DH Populations
GNspike-2B_2	2BM34673 - 2BM56961	52.670217-71.817294	Grain number per spike	Zhang et al.2021. Yield-Related QTL Clusters and the Potential Candidate Genes in Two Wheat DH Populations
GW-2B_2	2BM34673 - 2BM23422	52.670217-73.637497	Grain weight per tiller	Zhang et al.2021. Yield-Related QTL Clusters and the Potential Candidate Genes in Two Wheat DH Populations
Q.Flt_GFS98-2B	Kukri_c26288_419 - BobWhite_c11059_169	56.7849	Flowering time	Arif M et al.2021. A SNP-based genetic dissection of versatile traits in bread wheat (Triticum aestivum L.)
Qhd.tamu.2B.58	chr2B_57246450 - chr2B_65095965	57.246450-65.095965	Heading date	Wang et al.2022.QTL mapping of yield components and kernel traits in wheat cultivars TAM 112 and Duster
Qtkw.tamu.2B.62	chr2B_57246450 - chr2B_65095965	57.246450-65.095965	Thousand-kernel weight	Wang et al.2022.QTL mapping of yield components and kernel traits in wheat cultivars TAM 112 and Duster
QFll.cib-2B.2	AX-109305292–KA12	58.8321	Flag leaf length	Chen et al.2022.Genetic dissection of quantitative trait loci for flag leaf size in bread wheat (Triticum aestivum L.)
QFla.cib-2B.2	KA12–KA15	58.8321	Flag leaf area	Chen et al.2022. Genetic dissection of quantitative trait loci for flag leaf size in bread wheat (Triticum aestivum L.)
Keycard-2B_1	2BM63170 -2BM48834	67.521362-105.998988	Keycard diameter	Zhang et al.2021 Yield-Related QTL Clusters and the Potential Candidate Genes in Two Wheat DH Populations
QEwM.lfl-2B.1	RAC875_rep_c109207_706 - Kukri_c36879_83	69.015153-95.761959	Ear width	Corsi B et al.2021. Identification of eight QTL controlling multiple yield components in a German multi-parental wheat population, including Rht24, WAPO-A1, WAPO-B1 and genetic loci on chromosomes 5A and 6A
QPel.HN.2B	wsnp_Ex_c7285_12506938 - IAAV8040	72.580310-77.174828	Panicle exsertion length	Tao et al.2019.Quantitative trait locus mapping for panicle exsertion length in common wheat using two related recombinant inbred line populations
QGns.cau-2B.1	Excalibur_c20058_339 - Excalibur_c20058_339	76.8171	Grains number per spike	Guan et al.2018. Global QTL Analysis Identifies Genomic Regions on Chromosomes 4A and 4B Harboring Stable Loci for Yield-Related Traits Across Different Environments in Wheat (Triticum aestivum L.)
QSPS-2B.1	Tdurum_contig54373_163 - Tdurum_contig61293_131	80.636629 - 73.989699	Spikelet number per spike	Hu et al.2020.QTL mapping for yield-related traits in wheat based on four RIL populations
QSPS-2B.1	Tdurum_contig54373_163 - Tdurum_contig61293_131	80.636629 - 73.989699	Spikelet number per spike	Hu et al.2020. QTL mapping for yield-related traits in wheat based on four RIL populations
QPel.HM.2B	MK10107 - MK11227	80.761–83.837	Panicle exsertion length	Tao et al.2019. Quantitative trait locus mapping for panicle exsertion length in common wheat using two related recombinant inbred line populations
Q.Flt_Sa09-2B.1	AX-94430027 - RAC875_c22429_249	88.841394-69.414814	Flowering time	Arif M et al.2021. A SNP-based genetic dissection of versatile traits in bread wheat (Triticum aestivum L.)
Q.KC_Pu07-2B	AX-95231094 - Kukri_c62277_80	88.931448-89.315220	Kernal color	Arif M et al.2021. A SNP-based genetic dissection of versatile traits in bread wheat (Triticum aestivum L.)
Q.Lr_GFS98-2B	AX-95231094 - Kukri_c62277_80	88.931448-89.315220	Leaf rust	Arif M et al.2021. A SNP-based genetic dissection of versatile traits in bread wheat (Triticum aestivum L.)
Q.Pm_Pu07-2B	Kukri_c62277_80 - AX-94430027	89.315220-88.841394	Powdery mildew	Arif M et al.2021. A SNP-based genetic dissection of versatile traits in bread wheat (Triticum aestivum L.)
QTspn.cau-2B.2	IACX6223	93.4098	Total spikelet number per spike	Chen et al.2020. Pleiotropic QTL influencing spikelet number and heading date in common wheat (Triticum aestivum L.)
QTspn.cau-2B.2	IACX6223	93.4098	Total spikelet number per spike	Chen et al.2020. Pleiotropic QTL influencing spikelet number and heading date in common wheat (Triticum aestivum L.)
QSPS-2B.2	Tdurum_contig60978_352 - BS00071690_51	94.192783 - 105.375880	Spikelet number per spike	Hu et al.2020. QTL mapping for yield-related traits in wheat based on four RIL populations
QTspn.cau-2B.3	BobWhite_c5511_323	97.9529	Total spikelet number per spike	Chen et al.2020. Pleiotropic QTL influencing spikelet number and heading date in common wheat (Triticum aestivum L.)
QTspn.cau-2B.3	RAC875_c16009_223	99.7655	Total spikelet number per spike	Chen et al.2020. Pleiotropic QTL influencing spikelet number and heading date in common wheat (Triticum aestivum L.)
QFspn.cau-2B	Excalibur_c43482_141	100.089	Fertile spikelet number per spike	Chen et al.2020. Pleiotropic QTL influencing spikelet number and heading date in common wheat (Triticum aestivum L.)
QSB.nwafu-2B.2	AX-109272515 - AX-111680306	100.497156-68.562374	Spike-branching	Ma et al.2023. QTL Mapping for Important Agronomic Traits Using a Wheat55K SNP Array-Based Genetic Map in Tetraploid Wheat
QYr.lfl-2B.1_UK18	Excalibur_c40056_59 - wsnp_Ex_c15089_23270614	110.855709-215.204441	YR	Corsi B et al.2021. Identification of eight QTL controlling multiple yield components in a German multi-parental wheat population, including Rht24, WAPO-A1, WAPO-B1 and genetic loci on chromosomes 5A and 6A
QChl-10.caas-2BS	RAC875_c21378_474 - Tdurum_contig81323_291	116.323220-104.237413	SPAD value of chlorophyll content at 10 days post-anthesis	Gao et al.2015. Genome-Wide Linkage Mapping of QTL for Yield Components, Plant Height and Yield-Related Physiological Traits in the Chinese Wheat Cross Zhou 8428B/Chinese Spring
QKPS.nwafu-2B.3	AX-110430429 - AX-109272515	128.847449-100.497156	Kernel number per spike	Ma et al.2023. QTL Mapping for Important Agronomic Traits Using a Wheat55K SNP Array-Based Genetic Map in Tetraploid Wheat
QSB.nwafu-2B.1	AX-110430429 - AX-109272515	128.847449-100.497156	Spike-branching	Ma et al.2023. QTL Mapping for Important Agronomic Traits Using a Wheat55K SNP Array-Based Genetic Map in Tetraploid Wheat
QFfd.lfl-2B.1_UK17	wsnp_Ex_c7246_12443506 - wsnp_RFL_Contig3802_4108582	133.007073-249.208481	Factor form density	Corsi B et al.2021. Identification of eight QTL controlling multiple yield components in a German multi-parental wheat population, including Rht24, WAPO-A1, WAPO-B1 and genetic loci on chromosomes 5A and 6A
Q.Flt_GFS99-2B	GENE-0644_421 - wsnp_BE497494B_Ta_2_1	135.000544-121.364886	Flowering time	Arif M et al.2021. A SNP-based genetic dissection of versatile traits in bread wheat (Triticum aestivum L.)
QPh.cas-2B.1	AX-109617405–AX-108939721	141.695923-142.465357	Plant height	Liu et al.2022. Identification and validation of plant height, spike length and spike compactness loci in common wheat (Triticum aestivum L.)
Q.Swps_SFS99-2B.2	Kukri_c9387_112 - RAC875_rep_c118376_304	146.717932-143.773951	Seed weight per spike	Arif M et al.2021. A SNP-based genetic dissection of versatile traits in bread wheat (Triticum aestivum L.)
QGw.cib-2B.1	Marker29502 - Marker29525	150.75-151.74	Grain width	Li et al.2022. High-resolution detection of quantitative trait loci for seven important yield-related traits in wheat (Triticum aestivum L.) using a high-density SLAF-seq genetic map
-	RAC875_c47353_350	153.86	Grain number per spike	Pretini et al.2020.Mapping QTL for spike fertility related traits in two double haploid wheat (Triticum aestivum L.) populations
QFfdM.lfl-2B.1	AX.95189509 - wsnp_RFL_Contig3802_4108582	154.236231-249.208481	Factor form density	Corsi B et al.2021. Identification of eight QTL controlling multiple yield components in a German multi-parental wheat population, including Rht24, WAPO-A1, WAPO-B1 and genetic loci on chromosomes 5A and 6A
QGns.cau-2B.2	Kukri_c36783_91 - Kukri_c36783_91	154.985	Grains number per spike	Guan et al.2018. Global QTL Analysis Identifies Genomic Regions on Chromosomes 4A and 4B Harboring Stable Loci for Yield-Related Traits Across Different Environments in Wheat (Triticum aestivum L.)
Q.Yr_SFS99-2B	Ra_c4397_542 - Ku_c34010_1016	157.694647-154.719959	Yellow rust	Arif M et al.2021. A SNP-based genetic dissection of versatile traits in bread wheat (Triticum aestivum L.)
Q.Tkw_SFS99-2B	Ra_c4397_542 - Ku_c34010_1016	157.694647-154.719959	Thousand kernal weight	Arif M et al.2021. A SNP-based genetic dissection of versatile traits in bread wheat (Triticum aestivum L.)
Q.Pm_Pu09-2B	Ra_c4397_542 - Ku_c34010_1016	157.694647-154.719959	Powdery mildew	Arif M et al.2021. A SNP-based genetic dissection of versatile traits in bread wheat (Triticum aestivum L.)
QGns.cau-2B.2	Kukri_c29600_68	158.645	Grain number per spike	Zhai et al.2017.A novel allele of TaGW2-A1 is located in a finely mapped QTL that increases grain weight but decreases grain number in wheat (Triticum aestivum L.)
Q.Hd_Tlk16-2B	GENE-1389_59 - Ra_c4397_542	159.207015-157.694647	Heading	Arif M et al.2021. A SNP-based genetic dissection of versatile traits in bread wheat (Triticum aestivum L.)
Q.Hd_Tlk17-2B	GENE-1389_59 - Ra_c4397_542	159.207015-157.694647	Heading	Arif M et al.2021. A SNP-based genetic dissection of versatile traits in bread wheat (Triticum aestivum L.)
PedLength-2B_1	2BM75364 - 2BM63406	164.089176-248.149725	Peduncle length	Zhang et al.2021. Yield-Related QTL Clusters and the Potential Candidate Genes in Two Wheat DH Populations
QTgw.lfl-2B.1_UK17	wsnp_Ku_c2725_5163091 - wsnp_Ex_c20169_29215401	189.617131-553.628691	Thousand grain weight	Corsi B et al.2021. Identification of eight QTL controlling multiple yield components in a German multi-parental wheat population, including Rht24, WAPO-A1, WAPO-B1 and genetic loci on chromosomes 5A and 6A
QTgwM.lfl-2B.1	wsnp_Ku_c2725_5163091 - wsnp_Ex_c20169_29215401	189.617131-553.628691	Thousand grain weight	Corsi B et al.2021. Identification of eight QTL controlling multiple yield components in a German multi-parental wheat population, including Rht24, WAPO-A1, WAPO-B1 and genetic loci on chromosomes 5A and 6A
QSl.lfl-2B.1_UK17	wsnp_Ku_c2725_5163091 - AX.94507617	189.617131-NA	Seed length	Corsi B et al.2021. Identification of eight QTL controlling multiple yield components in a German multi-parental wheat population, including Rht24, WAPO-A1, WAPO-B1 and genetic loci on chromosomes 5A and 6A
Q.Pm_SFS99-2B	Excalibur_rep_c109282_92 - BS00037345_51	206.374744-202.484318	Powdery mildew	Arif M et al.2021. A SNP-based genetic dissection of versatile traits in bread wheat (Triticum aestivum L.)
QSspn.cau-2B	RAC875_c3752_890	210.263	Sterile spikelet number per spike	Chen et al.2020. Pleiotropic QTL influencing spikelet number and heading date in common wheat (Triticum aestivum L.)
NUE/PY-2B_1	2BM48401 - 2BM10875	211.797614-381.795080	Nitrogen use efficiency/Protein yield	Zhang et al.2021. Yield-Related QTL Clusters and the Potential Candidate Genes in Two Wheat DH Populations
SdArea-2B_2	2BM48401 - 2BM10875	211.797614-381.795080	Seed area	Zhang et al.2021 Yield-Related QTL Clusters and the Potential Candidate Genes in Two Wheat DH Populations
QTgw.lfl-2B.1_DE18	Kukri_rep_c107245_634 - Excalibur_rep_c66577_159	225.437866-572.591318	Thousand grain weight	Corsi B et al.2021. Identification of eight QTL controlling multiple yield components in a German multi-parental wheat population, including Rht24, WAPO-A1, WAPO-B1 and genetic loci on chromosomes 5A and 6A
QSwiM.lfl-2B.1	Kukri_rep_c107245_634 - Excalibur_rep_c66577_159	225.437881-572.591318	Seed width	Corsi B et al.2021. Identification of eight QTL controlling multiple yield components in a German multi-parental wheat population, including Rht24, WAPO-A1, WAPO-B1 and genetic loci on chromosomes 5A and 6A
QGns.cau-2B.3	RAC875_c56101_368 - RAC875_c56101_368	231.972	Grains number per spike	Guan et al.2018. Global QTL Analysis Identifies Genomic Regions on Chromosomes 4A and 4B Harboring Stable Loci for Yield-Related Traits Across Different Environments in Wheat (Triticum aestivum L.)
qSL-2B	IWB14055 – IWB27823	233.268307–233.554407	Spike length	Liu et al.2018.A Genome-Wide Association Study of Wheat Spike Related Traits in China
-	Excalibur_c25921_230	237.584	Fertile spikelet per spike	Nicole et al.2021.Mapping QTL for spike fertility and related traits in two doubled haploid wheat (Triticum aestivum L.) populations
-	Excalibur_c25921_230	237.584	Fertile spikelet number per spike	Nicole et al.2020. Mapping QTL for spike fertility related traits in two double haploid wheat (Triticum aestivum L.) populations
Q.F_spklt_M01-2B	RAC875_s109189_188 - Excalibur_c4984_162	248.149824-385.201729	Fertile spikelets per spike	Arif M et al.2021. A SNP-based genetic dissection of versatile traits in bread wheat (Triticum aestivum L.)
QSa.lfl-2B.1_DE18	wsnp_RFL_Contig3802_4108582 - BobWhite_c16735_131	249.208481-442.569592	Seed area	Corsi B et al.2021. Identification of eight QTL controlling multiple yield components in a German multi-parental wheat population, including Rht24, WAPO-A1, WAPO-B1 and genetic loci on chromosomes 5A and 6A
QGns.cau-2B.4	BS00072689_51 - BS00072689_51	249.372	Grains number per spike	Guan et al.2018. Global QTL Analysis Identifies Genomic Regions on Chromosomes 4A and 4B Harboring Stable Loci for Yield-Related Traits Across Different Environments in Wheat (Triticum aestivum L.)
-	wsnp_Ex_c7947_13490335	383.28	Fertile spikelet per spike	Nicole et al.2021. Mapping QTL for spike fertility and related traits in two doubled haploid wheat (Triticum aestivum L.) populations
-	wsnp_Ex_c7947_13490335	383.28	Fertile spikelet number per spike	Nicole et al.2020. Mapping QTL for spike fertility related traits in two double haploid wheat (Triticum aestivum L.) populations
QCH.perg-2B	wsnp_Ra_c4126_7552133	409.253	Chaff	Pretini et al.2021. Mapping QTL for spike fertility and related traits in two doubled haploid wheat (Triticum aestivum L.) populations
QLGPC.cau-2B	BS00067201_51	412.661	Grain protein content	Lou et al.2021.Genome-wide association study of six quality-related traits in common wheat (Triticum aestivum L.) under two sowing conditions
Q.Flp_Mo07-2B	IAAV3255 - wsnp_Ex_c51661_55533018	442.522681-432.134960	Flag leaf position	Arif M et al.2021. A SNP-based genetic dissection of versatile traits in bread wheat (Triticum aestivum L.)
-	gwm630 - cfa2278	442.793395 - 406.540372	Fertile spikelet number per spike	Yu et al.2018.Analysis of contributors to grain yield in wheat at the individual quantitative trait locus level
GY-2B	2BM80969 - 2BM4602	465.059718-534.148249	Grain yield	Zhang et al.2021. Yield-Related QTL Clusters and the Potential Candidate Genes in Two Wheat DH Populations
QGns.cau-2B.4	BobWhite_c9351_274 - BobWhite_c9351_274	522.836	Grains number per spike	Guan et al.2018.Global QTL Analysis Identifies Genomic Regions on Chromosomes 4A and 4B Harboring Stable Loci for Yield-Related Traits Across Different Environments in Wheat (Triticum aestivum L.)
GNspike-2B_1	2BM79431 - 2BM75502	540.428579-563.859603	Grain number per spike	Zhang et al.2021 Yield-Related QTL Clusters and the Potential Candidate Genes in Two Wheat DH Populations
QGns.cau-2B.4	BS00009962_51	545.267	Grain number per spike	Zhai et al.2017. A novel allele of TaGW2-A1 is located in a finely mapped QTL that increases grain weight but decreases grain number in wheat (Triticum aestivum L.)
QSa.lfl-2B.1_UK17	Tdurum_contig92604_368 - AX.94522698	547.096011-622.922004	Seed area	Corsi B et al.2021. Identification of eight QTL controlling multiple yield components in a German multi-parental wheat population, including Rht24, WAPO-A1, WAPO-B1 and genetic loci on chromosomes 5A and 6A
QSwi.lfl-2B.1_DE18	Tdurum_contig26542_457 - Ra_c71978_532	554.292531-648.083689	Seed width	Corsi B et al.2021. Identification of eight QTL controlling multiple yield components in a German multi-parental wheat population, including Rht24, WAPO-A1, WAPO-B1 and genetic loci on chromosomes 5A and 6A
QSaM.lfl-2B.1	Tdurum_contig26542_457 - Ra_c71978_532	554.292531-648.083689	Seed area	Corsi B et al.2021. Identification of eight QTL controlling multiple yield components in a German multi-parental wheat population, including Rht24, WAPO-A1, WAPO-B1 and genetic loci on chromosomes 5A and 6A
QSlM.lfl-2B.1	Tdurum_contig26542_457 - Ra_c71978_532	554.292531-648.083689	Seed length	Corsi B et al.2021. Identification of eight QTL controlling multiple yield components in a German multi-parental wheat population, including Rht24, WAPO-A1, WAPO-B1 and genetic loci on chromosomes 5A and 6A
GW-2B	2BM69109 - 2BM75502	556.438584-563.859603	Grain weight per tiller	Zhang et al.2021 Yield-Related QTL Clusters and the Potential Candidate Genes in Two Wheat DH Populations
Q.Swps_GFS98-2B	wsnp_JD_rep_c67103_42432235 - Excalibur_c114791_328	578.601422-564.921622	Seed weight per spike	Arif M et al.2021. A SNP-based genetic dissection of versatile traits in bread wheat (Triticum aestivum L.)
QNisp.lfl-2B.1_DE18	wsnp_Ex_rep_c67543_66165372 - BS00093992_51	593.67513-595.126929	Number of infertile spikelets per ear	Corsi B et al.2021. Identification of eight QTL controlling multiple yield components in a German multi-parental wheat population, including Rht24, WAPO-A1, WAPO-B1 and genetic loci on chromosomes 5A and 6A
QEw.lfl-2B.2_UK17	wsnp_Ex_c55735_58127324 - AX.94522698	605.001517-622.922004	Ear width	Corsi B et al.2021. Identification of eight QTL controlling multiple yield components in a German multi-parental wheat population, including Rht24, WAPO-A1, WAPO-B1 and genetic loci on chromosomes 5A and 6A
Q.Lwax_Pu09-2B	IAAV3303 - Excalibur_c5064_765	615.365740-617.141464	Leaf waxiness	Arif M et al.2021. A SNP-based genetic dissection of versatile traits in bread wheat (Triticum aestivum L.)
QSl.lfl-2B.1_UK18	AX.94922346 - wsnp_Ku_c12037_19549078	632.394868-611.065528	Seed length	Corsi B et al.2021. Identification of eight QTL controlling multiple yield components in a German multi-parental wheat population, including Rht24, WAPO-A1, WAPO-B1 and genetic loci on chromosomes 5A and 6A
Q.Swax_Sa09-2B	Tdurum_contig7144_602 - Kukri_c24669_51	635.207	Spike waxiness	Arif M et al.2021. A SNP-based genetic dissection of versatile traits in bread wheat (Triticum aestivum L.)
QTspn.cau-2B.1	RAC875_rep_c72476_295	655.007	Total spikelet number per spike	Chen et al.2020. Pleiotropic QTL influencing spikelet number and heading date in common wheat (Triticum aestivum L.)
QTspn.cau-2B.1	BS00105409_51	655.014	Total spikelet number per spike	Chen et al.2020.Pleiotropic QTL influencing spikelet number and heading date in common wheat (Triticum aestivum L.)
SdLength-2B_1	2BM78972 - 2BM68759	656.844863-675.340456	Seed length	Zhang et al.2021. Yield-Related QTL Clusters and the Potential Candidate Genes in Two Wheat DH Populations
QPH.nwafu-2B.2	AX-109015706 - AX-110372053	664.223432-663.680678	Plant height	Ma et al.2023.QTL Mapping for Important Agronomic Traits Using a Wheat55K SNP Array-Based Genetic Map in Tetraploid Wheat
SdWidth-2B	2BM78509 - 2BM78307	665.669433-698.551151	Seed width	Zhang et al.2021. Yield-Related QTL Clusters and the Potential Candidate Genes in Two Wheat DH Populations
Height-2B_3	2BM22281 - 2BM78307	676.128291-698.551151	Plant height	Zhang et al.2021 Yield-Related QTL Clusters and the Potential Candidate Genes in Two Wheat DH Populations
QFF.perg-2B	JD_c10643_840	683.2	Fertile florets per spike	Pretini et al.2021.Mapping QTL for spike fertility and related traits in two doubled haploid wheat (Triticum aestivum L.) populations
QFS.perg-2B	BS00064318_51	686.049	Fertile spikelets per spike	Pretini et al.2021. Mapping QTL for spike fertility and related traits in two doubled haploid wheat (Triticum aestivum L.) populations
-	BS00064318_51	686.049	Fertile spikelet per spike	Nicole et al.2021. Mapping QTL for spike fertility and related traits in two doubled haploid wheat (Triticum aestivum L.) populations
-	BS00064318_51	686.049	Fertile spikelet number per spike	Nicole et al.2020. Mapping QTL for spike fertility related traits in two double haploid wheat (Triticum aestivum L.) populations
PedLength-2B_2	2BM18702 - 2BM11942	693.368365-721.866395	Peduncle length	Zhang et al.2021 Yield-Related QTL Clusters and the Potential Candidate Genes in Two Wheat DH Populations
Qspi-2B	wPT-6752 - wPT-9336	693.369455 - 4.913334	Spikelet per spike	Ma et al.2012.Identification of QTLs Conferring Agronomic and Quality Traits in Hexaploid Wheat
Keycard-2B_2	2BM26896 - 2BM69372	707.471796-718.390574	Keycard diameter	Zhang et al.2021. Yield-Related QTL Clusters and the Potential Candidate Genes in Two Wheat DH Populations
QTsn.cau-2B.4	wsnp_Ex_c1016_1943827	709.824	Total Spikelet number per spike	Zhai et al.2016. QTL Analysis of Spike Morphological Traits and Plant Height in Winter Wheat (Triticum aestivum L.) Using a High-Density SNP and SSR-Based Linkage Map
Q.Pdl_SFS99-2B	AX-94721968 - BS00068310_51	712.6	Peduncle length	Arif M et al.2021. A SNP-based genetic dissection of versatile traits in bread wheat (Triticum aestivum L.)
-	Tdurum_contig12879_1200	712.604	Fertile spikelet per spike	Nicole et al.2021. Mapping QTL for spike fertility and related traits in two doubled haploid wheat (Triticum aestivum L.) populations
-	Tdurum_contig12879_1200	712.604	Fertile spikelet number per spike	Nicole et al.2020. Mapping QTL for spike fertility related traits in two double haploid wheat (Triticum aestivum L.) populations
Qgns-2B	wPT-1127-wPT-2319 - wPT-1127-wPT-2319	712.829	Grain number per spike	Ma et al.2012.Identification of QTLs Conferring Agronomic and Quality Traits in Hexaploid Wheat
-	RAC875_c81984_707	719.801	Fertile spikelet per spike	Nicole et al.2021. Mapping QTL for spike fertility and related traits in two doubled haploid wheat (Triticum aestivum L.) populations
-	RAC875_c81984_707	719.801	Fertile spikelet per spike	Nicole et al.2021. Mapping QTL for spike fertility and related traits in two doubled haploid wheat (Triticum aestivum L.) populations
-	RAC875_c81984_707	719.801	Fertile spikelet number per spike	Nicole et al.2020. Mapping QTL for spike fertility related traits in two double haploid wheat (Triticum aestivum L.) populations
-	RAC875_c81984_707	719.801	Fertile spikelet number per spike	Nicole et al.2020. Mapping QTL for spike fertility related traits in two double haploid wheat (Triticum aestivum L.) populations
QSns.sau-2B	AX-111458795 - AX-111218868	723.962196 - 737.226053	Spikelet number per spike	Ma et al.2019.Identification of quantitative trait loci for kernel traits in a wheat cultivar Chuannong16
QSsn.cau-2B.1	BS00064607_51	732.347	Sterile spikelet per spike	Zhai et al.2016. QTL Analysis of Spike Morphological Traits and Plant Height in Winter Wheat (Triticum aestivum L.) Using a High-Density SNP and SSR-Based Linkage Map
QGw.cib-2B.2	Marker34419 - Marker34417	734.72-734.72	Grain width	Li et al.2022. High-resolution detection of quantitative trait loci for seven important yield-related traits in wheat (Triticum aestivum L.) using a high-density SLAF-seq genetic map
QPH.caas-2BL	Tdurum_contig47_148 - RAC875_c40992_113	738.338763-743.745123	Plant height	Gao et al.2015. Genome-Wide Linkage Mapping of QTL for Yield Components, Plant Height and Yield-Related Physiological Traits in the Chinese Wheat Cross Zhou 8427B/Chinese Spring
QScn.cas-2B.1	AX-111462859–AX-108840615	741.462486-741.474986	Spike compactness	Liu et al.2022. Identification and validation of plant height, spike length and spike compactness loci in common wheat (Triticum aestivum L.)
Q.Pdl_Sa09-2B	Excalibur_c2157_173 - wsnp_RFL_Contig2914_2757372	743.747	Peduncle length	Arif M et al.2021. A SNP-based genetic dissection of versatile traits in bread wheat (Triticum aestivum L.)
Q.Dens_Tlk15-2B.1	AX-94872426 - Tdurum_contig12159_468	744.387518-772.053242	Spike density	Arif M et al.2021. A SNP-based genetic dissection of versatile traits in bread wheat (Triticum aestivum L.)
QSlu.sicau-2B-1	AX-111487903 - AX-111457622	755.21–777.78	Spike-layer uniformity	Zhou et al.2022.Identification and Validation of Quantitative Trait Loci Mapping for Spike-Layer Uniformity in Wheat
QScn.cas-2B.2	AX-110929441–AX-110103130	757.233874-767.028694	Spike compactness	Liu et al.2022. Identification and validation of plant height, spike length and spike compactness loci in common wheat (Triticum aestivum L.)
Q.Dens_Tlk15-2B.2	RAC875_c27650_216 - BS00010988_51	758.942642-748.974423	Spike density	Arif M et al.2021. A SNP-based genetic dissection of versatile traits in bread wheat (Triticum aestivum L.)
Q.Swps_SFS99-2B.1	RAC875_c27650_216 - BS00010988_51	758.942642-748.974423	Seed weight per spike	Arif M et al.2021. A SNP-based genetic dissection of versatile traits in bread wheat (Triticum aestivum L.)
QPh.cas-2B.2	AX-108853663–AX-110103130	765.280043-767.028694	Plant height	Liu et al.2022. Identification and validation of plant height, spike length and spike compactness loci in common wheat (Triticum aestivum L.)
GPC-2B_2	2BM6130 - 2BM79558	767.651502-770.572320	Grain protein content	Zhang et al.2021 Yield-Related QTL Clusters and the Potential Candidate Genes in Two Wheat DH Populations
Q.Sl_M01-2B	AX-95135435 - RAC875_c1858_2693	772.79	Spike length	Arif M et al.2021. A SNP-based genetic dissection of versatile traits in bread wheat (Triticum aestivum L.)
-	Ex_c52711_584	773.142	Grain number per spike	Pretini et al.2020. Mapping QTL for spike fertility related traits in two double haploid wheat (Triticum aestivum L.) populations
qKPS-2B	IWB28725 – IWB20376	775.828691–777.514658	Kernels per spike	Liu et al.2018. A Genome-Wide Association Study of Wheat Spike Related Traits in China
QKNS.caas-2B.1	Tdurum_contig10048_447 - IAAV1381	779.341759-3.471478	Kernel number per spike	Gao et al.2015.Genome-Wide Linkage Mapping of QTL for Yield Components, Plant Height and Yield-Related Physiological Traits in the Chinese Wheat Cross Zhou 8425B/Chinese Spring
QSlu.sicau-2B-2	AX-108770043 - AX-108927717	798.21–802.29	Spike-layer uniformity	Zhou et al.2022. Identification and Validation of Quantitative Trait Loci Mapping for Spike-Layer Uniformity in Wheat
Q.Sps_Mo07-2B.1	Kukri_c29052_75 - RAC875_c16752_283		Seeds per spike	Arif M et al.2021. A SNP-based genetic dissection of versatile traits in bread wheat (Triticum aestivum L.)
Q.Ht_GFS99-2B	wsnp_RFL_Contig2914_2757372 - IAAV3648		Height	Arif M et al.2021. A SNP-based genetic dissection of versatile traits in bread wheat (Triticum aestivum L.)
Q.Sps_Mo07-2B.2	RFL_Contig3172_1752 - BS00046164_51		Seeds per spike	Arif M et al.2021. A SNP-based genetic dissection of versatile traits in bread wheat (Triticum aestivum L.)
Q.Ht_SFS98-2B	RFL_Contig3172_1752 - BS00046164_51		Plant height	Arif M et al.2021. A SNP-based genetic dissection of versatile traits in bread wheat (Triticum aestivum L.)
Q.Lwax_Mo08-2B	RAC875_c15649_1101 - RAC875_c31252_173		Leaf waxiness	Arif M et al.2021. A SNP-based genetic dissection of versatile traits in bread wheat (Triticum aestivum L.)
QGps.ccsu-2B.1	Xrz444-Xgwm410			Kumar et al.2007. QTL mapping for yield and yield contributing traits in two mapping populations of bread wheat
QGps.ccsu-2B.2	XksuF11-Xwg996			Kumar et al.2007. QTL mapping for yield and yield contributing traits in two mapping populations of bread wheat
QBy.ccsu-2B.3	Xgwm410 - Xgwm319		Grain yield	Kumar et al.2007. QTL mapping for yield and yield contributing traits in two mapping populations of bread wheat
QSN.caas-2BL	Excalibur_c19260_105 - IACX8096		Spike number/m2	Gao et al.2015. Genome-Wide Linkage Mapping of QTL for Yield Components, Plant Height and Yield-Related Physiological Traits in the Chinese Wheat Cross Zhou 8426B/Chinese Spring
QKL.sicau-2B	AX-110425276 - AX-111616168		Kernel length	Ma et al.2019.Identification of quantitative trait loci for kernel traits in a wheat cultivar Chuannong16
QTKW.sicau-2B	AX-110425276 - AX-111616168		Thousand-kernel weight	Ma et al.2019. Identification of quantitative trait loci for kernel traits in a wheat cultivar Chuannong16
QRL.haust-2B	AX-95144846-AX-108776514		Root length	Zeng et al.2022.QTL mapping and KASP marker development for seed vigor related traits in common wheat
QFRW.haust-2B	AX-108920782-AX-110463005		Fresh root weight	Zeng et al.2022. QTL mapping and KASP marker development for seed vigor related traits in common wheat
QDSW.haust-2B	AX-95237487-AX-110943820		Dry shoot weight	Zeng et al.2022. QTL mapping and KASP marker development for seed vigor related traits in common wheat
QFLL-2B	Xbarc318-Xwmc344		Flag leaf length	Liu et al.2018.QTL mapping of flag leaf-related traits in wheat (Triticum aestivum L.)
QFLA-2B	Xbarc318-Xwmc344		Flag leaf area	Liu et al.2018. QTL mapping of flag leaf-related traits in wheat (Triticum aestivum L.)
QBp.caas-2BL	IWB516		Black point	Liu et al.2016.Genome-wide linkage mapping of QTL for black point reaction in bread wheat (Triticum aestivum L.).
QFt.fcu-2B	IWB4953 - IWB54956		Threshability	Sharma et al.2019.Genetic analysis of threshability and other spike traits in the evolution of cultivated emmer to fully domesticated durum wheat
QFra.fcu-2B	IWB22526 - Xwmc332		Rachis fragility Fall 2015	Sharma et al.2020. Genetic analysis of threshability and other spike traits in the evolution of cultivated emmer to fully domesticated durum wheat
QGns.cau-2B.1	Blg1879-7		Grain number per spike	Zhai et al.2017.A novel allele of TaGW2-A1 is located in a finely mapped QTL that increases grain weight but decreases grain number in wheat (Triticum aestivum L.)
QGns.cau-2B.3	Tdurum_contig41914_353		Grain number per spike	Zhai et al.2017.A novel allele of TaGW2-A1 is located in a finely mapped QTL that increases grain weight but decreases grain number in wheat (Triticum aestivum L.)
QGns2B-1	Xwmc175		Grain number per spike	Yuan et al.2012.QTL-based analysis of heterosis for number of grains per spike in wheat using DH and immortalized F 2 populations
QGns2B	Xbarc373 - Xbarc1114		Grain number per spike	Yuan et al.2012.QTL-based analysis of heterosis for number of grains per spike in wheat using DH and immortalized F 2 populations
QGns2B-2	Xbarc101		Grain number per spike	Yuan et al.2012. QTL-based analysis of heterosis for number of grains per spike in wheat using DH and immortalized F 2 populations
QGns2B-3	Xbarc200 - Xwmc770		Grain number per spike	Yuan et al.2012. QTL-based analysis of heterosis for number of grains per spike in wheat using DH and immortalized F 2 populations
-	wpt-7200-wpt-664520		Grain number per ear	Narjesi et al. 2015. Analysis of Quantitative Trait Loci (QTL) for Grain Yield and Agronomic Traits in Wheat (Triticum aestivum L.) Under Normal and Salt-Stress Conditions
QGnu.abrii-2B3	wmc764-wPt-6053		Grain number per spike	Amin et al.2015. QTL Mapping of Yield and Yield Components under Normal and Salt-stress Conditions in Bread Wheat (Triticum aestivum L.)
qGN-WJ.2B.1	Xwmc764.2–Xcwm82		Grain number per spike	Ding et al.2011. Mapping QTLs for Yield Related Traits Using Two Associated RIL Populations of Wheat
qGN-WJ.2B.2	Xwmc344.2–Xwmc344.4		Grain number per spike	Ding et al.2011. Mapping QTLs for Yield Related Traits Using Two Associated RIL Populations of Wheat
qGN-WJ.2B.3	Xwmc332.2–Xgdm87		Grain number per spike	Ding et al.2011. Mapping QTLs for Yield Related Traits Using Two Associated RIL Populations of Wheat
QGns.saas-2B	Xbarc1027-Xwmc441		Grain number per spike	Tang et al.2011. Identification of QTLs for Yield-Related Traits in the ecombinant Inbred Line Population Derived from the Cross Between a Synthetic Hexaploid Wheat-Derived Variety Chuanmai 42 and a Chinese Elite Variety Chuannong 16
-	wpt7200-wpt664520		Grain number per ear	Vahideh et al.2015. Analysis of Quantitative Trait Loci (QTL) for Grain Yield and Agronomic Traits in Wheat (Triticum aestivum L.) Under Normal and Salt-Stress Conditions
QKnps-2B.1	wPt-665550-wPt-9736		Kernel number per spike	Cui et al.2014.Construction of an integrative linkage map and QTL mapping of grain yield‑related traits using three related wheat RIL populations
QKnps-2B.2	wPt-3109-wPt-6223		Kernel number per spike	Cui et al.2014.Construction of an integrative linkage map and QTL mapping of grain yield‑related traits using three related wheat RIL populations
QKnps-2B.3	wPt-6706-Xbarc13		Kernel number per spike	Cui et al.2014.Construction of an integrative linkage map and QTL mapping of grain yield‑related traits using three related wheat RIL populations
QKps.fcu-2B	IWA1217–IWA652		Kernels per spike	Justin et al.2014. Analysis of agronomic and domestication traits in a durum × cultivated emmer wheat population using a high-density single nucleotide polymorphism-based linkage map
QKps.fcu-2B	IWA1217		Kernel number per spike	Justin et al.2014. Analysis of agronomic and domestication traits in a durum × cultivated emmer wheat population using a high-density single nucleotide polymorphism-based linkage map
QGne.nfcri-2B.1	wmc382		grain number per ear	Hai et al.2008. Genomic regions for yield and yield parameters in Chinese winter wheat (Triticum aestivum L.) genotypes tested under varying environments correspond to QTL in widely different wheat materials
QGne.nfcri-2B.2	wmc452		grain number per ear	Hai et al.2008. Genomic regions for yield and yield parameters in Chinese winter wheat (Triticum aestivum L.) genotypes tested under varying environments correspond to QTL in widely different wheat materials
-	Xbarc45		number of grains per spike	Golabadi et al.2010. Identification of microsatellite markers linked with yield components under drought stress at terminal growth stages in durum wheat
-	Xbarc124		number of grains per spike	Golabadi et al.2010. Identification of microsatellite markers linked with yield components under drought stress at terminal growth stages in durum wheat
-	Xgwm71b–Xgwm429		Grain number per spike	Heidari et al.2011. Mapping QTL for grain yield, yield components, and spike features in a doubled haploid population of bread wheat
QKer.macs-2B	Xbarc55–Xbarc167		Kernels per spike	Patil et al.2012. Mapping of QTL for agronomic traits and kernel characters in durum wheat (Triticum durum Desf.)
-	RAC875_c47353_350		Grain number per spike	Pretini et al.2020. Mapping QTL for spike fertility related traits in two double haploid wheat (Triticum aestivum L.) populations
-	Ex_c52711_584		Grain number per spike	Pretini et al.2020. Mapping QTL for spike fertility related traits in two double haploid wheat (Triticum aestivum L.) populations
QKNPS-DH-2B-2.1	Xwmc179		Kernel number per spike	Zhang et al.2016. Conditional QTL mapping of three yield components in common wheat (Triticum aestivum L.)
QKNPS-DH-2B-1.1	Xbarc101		Kernel number per spike	Zhang et al.2016. Conditional QTL mapping of three yield components in common wheat (Triticum aestivum L.)
Qkps.tamu.2B.1.1	IWB28962-IWB9044		Kernels per spike	Assanga et al.2017. Mapping of quantitative trait loci for grain yield and its components in a US popular winter wheat TAM 111 using 90K SNPs
Qkps.tamu.2B.1	IWB55936		Kernels per spike	Assanga et al.2017. Mapping of quantitative trait loci for grain yield and its components in a US popular winter wheat TAM 111 using 90K SNPs
QGns.cau-2B.2	Kukri_c29600_68		Grain number per spike	Zhai et al.2017. A novel allele of TaGW2-A1 is located in a finely mapped QTL that increases grain weight but decreases grain number in wheat (Triticum aestivum L.)
-	gpw1030		Kernel number per spike	Zheng et al.2010. Using probe genotypes to dissect QTL × environment interactions for grain yield components in winter wheat
-	CTCG.AGC6/ACA.CTA3		Kernel number per spike	Marza et al.2006. Quantitative trait loci for yield and related traits in the wheat population Ning7840 · Clark
-	wPt-7695-D_345364		Kernels per spike	Blanco et al.2011. Relationships between grain protein content and grain yield components through quantitative trait locus analyses in a recombinant inbred line population derived from two elite durum wheat cultivars
-	wPt8569_2B		Spikelet number per ear	Griffiths et al.2015. Genetic Dissection of Grain Size and Grain Number Trade-Offs in CIMMYT Wheat Germplasm
QSns.sau-2B	AX-111458795-AX-111218868		Spikelet number per spike	Ma et al.2019. Identification and validation of a major and stably expressed QTL for spikelet number per spike in bread wheat
qSN-WJ.2B.1	Xpsp3034–Xedm97.1		Spikelet number per spike	Ding et al.2011. Mapping QTLs for Yield Related Traits Using Two Associated RIL Populations of Wheat
qSN-WJ.2B.2	Xcfe230–Xwmc617.1		Spikelet number per spike	Ding et al.2011. Mapping QTLs for Yield Related Traits Using Two Associated RIL Populations of Wheat
qSN-WJ.2B.3	Xwmc764.2–Xcwm82		Spikelet number per spike	Ding et al.2011. Mapping QTLs for Yield Related Traits Using Two Associated RIL Populations of Wheat
qSN-WJ.2B.4	Xbarc55.1–Xbarc13		Spikelet number per spike	Ding et al.2011. Mapping QTLs for Yield Related Traits Using Two Associated RIL Populations of Wheat
-	PacgMcgc4		Spikelet per spike	Diab et al. 2007. Identification of Chromosomal Regions and Genetic Contributions of Genes Controlling Yield and Other Agronomic Traits in Durum Wheat Grown under Different Egyptian Environmental Conditions
QTSN-2B.AL15	2B-acg/cta-1-2B-gwm191a		Total spikelet number per spike	Farokhzadeh et al.2020. Genetic dissection of spike-related traits in wheat (Triticum aestivum L.) under aluminum stress
QTspn.cau-2B.1	RAC875_rep_c72476_295		Total spikelet number per spike	Chen et al.2020. Pleiotropic QTL influencing spikelet number and heading date in common wheat (Triticum aestivum L.)
QSpn.kibr-2BS	Xwmc154-Xbarc18		Spikelet number per spike	Katkout et al.2014. QTL analysis of genetic loci affecting domestication-related spike characters in common wheat
-	Xfbb121		Number of spikelets	Sourdille et al.2003 An update of the Courtot × Chinese Spring intervarietal molecular marker linkage map for the QTL detection of agronomic traits in wheat
QSns.sau-2B	wPt-4301-wPt-7715		spikelet number per spike	Luo et al.2016. Identification of Quantitative Trait Loci Controlling Agronomic Traits Indicates Breeding Potential of Tibetan Semiwild Wheat (Triticum aestivum ssp. tibetanum)
-	wsnp_Ra_c10712_17572884		fertile spikelet number per spike	Pretini et al.2020. Mapping QTL for spike fertility related traits in two double haploid wheat (Triticum aestivum L.) populations
-	Tdurum_contig12879_1200		fertile spikelet number per spike	Pretini et al.2020. Mapping QTL for spike fertility related traits in two double haploid wheat (Triticum aestivum L.) populations
-	RAC875_c81984_707		fertile spikelet number per spike	Pretini et al.2020. Mapping QTL for spike fertility related traits in two double haploid wheat (Triticum aestivum L.) populations
-	Excalibur_c25921_230		fertile spikelet number per spike	Pretini et al.2020. Mapping QTL for spike fertility related traits in two double haploid wheat (Triticum aestivum L.) populations
-	wsnp_Ex_c7947_13490335		fertile spikelet number per spike	Pretini et al.2020. Mapping QTL for spike fertility related traits in two double haploid wheat (Triticum aestivum L.) populations
-	BS00064318_51		fertile spikelet number per spike	Pretini et al.2020. Mapping QTL for spike fertility related traits in two double haploid wheat (Triticum aestivum L.) populations
QSsn-2B	Xksm74-Xwmc344		Sterile spikelet number	Liu et al.2014. Mapping QTLs of yield‑related traits using RIL population derived from common wheat and Tibetan semi‑wild wheat
QNGS.cgb-2B	P4233.1		Number of grains per spike	Wu et al.2012. Genetic Insight into Yield-Associated Traits of Wheat Grown in Multiple Rain-Fed Environments
QSsn.czm-2B	2BL_8018724_14746-2BL_7993505_9892		Sterile spikelets per spike	Zhou et al.2017. Quantitative Trait Loci Mapping for Spike Characteristics in Hexaploid Wheat
QGnts.cerz-2BS.1	wmc154-cfa2201		Grain number per total spikelets	Roncallo et al.2017. QTL mapping and analysis of epistatic interactions for grain yield and yield-related traits in Triticum turgidum L. var. durum
QSne.cerz-2BS.1	wmc154-gwm429		Spikelet number per ear	Roncallo et al.2017. QTL mapping and analysis of epistatic interactions for grain yield and yield-related traits in Triticum turgidum L. var. durum
QSsn-2B	Xksm74-Xwmc344		sterile spikelet number	Liu et al.2014. Mapping QTLs of yield-related traits using RIL population derived from common wheat and Tibetan semi-wild wheat
QFns-2B1	Xgwm501-Xcau68		Floret number per spikelet	Liu et al.2014. Mapping QTLs of yield-related traits using RIL population derived from common wheat and Tibetan semi-wild wheat
QFns-2B2	Xcau68-Xcau319		Floret number per spikelet	Liu et al.2014. Mapping QTLs of yield-related traits using RIL population derived from common wheat and Tibetan semi-wild wheat
QGns-2B1	Xcfd283-Xgwm501		Grain number per spike	Liu et al.2014. Mapping QTLs of yield-related traits using RIL population derived from common wheat and Tibetan semi-wild wheat
QGns-2B2	Xgwm501-Xcau68		Grain number per spike	Liu et al.2014. Mapping QTLs of yield-related traits using RIL population derived from common wheat and Tibetan semi-wild wheat
QGns-2B3	Xksm74-Xwmc344		Grain number per spike	Liu et al.2014. Mapping QTLs of yield-related traits using RIL population derived from common wheat and Tibetan semi-wild wheat
QFsn-2B	Xksm74-Xwmc344		Fertile spikelet number	Liu et al.2014. Mapping QTLs of yield-related traits using RIL population derived from common wheat and Tibetan semi-wild wheat
QFsn.sdau-2B-1	Xwmc179-Xbarc373		Fertile spikelets per spike	Deng et al.2017. Discovery of Consistent QTLs of Wheat Spike-Related Traits under Nitrogen Treatment at Different Development Stages
QFsn.sdau-2B-2	Xbarc1042-Xgwm388		Fertile spikelets per spike	Deng et al.2017. Discovery of Consistent QTLs of Wheat Spike-Related Traits under Nitrogen Treatment at Different Development Stages
QGns.sdau-2B	Xwmc179-Xbarc373		Grain number per spike	Deng et al.2017. Discovery of Consistent QTLs of Wheat Spike-Related Traits under Nitrogen Treatment at Different Development Stages
QSsn.sdau-2B-1	Xwmc179-Xbarc373		Sterile spikelet per spike	Deng et al.2017. Discovery of Consistent QTLs of Wheat Spike-Related Traits under Nitrogen Treatment at Different Development Stages
QSsn.sdau-2B-2	Xbarc1042-Xgwm388		Sterile spikelet per spike	Deng et al.2017. Discovery of Consistent QTLs of Wheat Spike-Related Traits under Nitrogen Treatment at Different Development Stages
QFss-2B	Xbarc1155-Xxag24.2		fertile spikelet number per spike	Xu et al.2014. Mapping QTLs for yield and nitrogen-related traits in wheat: influence of nitrogen and phosphorus fertilization on QTL expression
QSss-2B	TC315764-NP163		Sterile spikelet number per spike	Xu et al.2014. Mapping QTLs for yield and nitrogen-related traits in wheat: influence of nitrogen and phosphorus fertilization on QTL expression
QKns-2B	Xbarc160-Xgwm55.1		Kernel number per spike	Xu et al.2014. Mapping QTLs for yield and nitrogen-related traits in wheat: influence of nitrogen and phosphorus fertilization on QTL expression
QSpn.WJ.2B.1	Xwmc764.2-Xcwm107		Spikelet number per spike	Cui et al.2011. QTL detection of seven spike-related traits and their genetic correlations in wheat using two related RIL populations
QSpn.WJ.2B.2	Xcfe230-Xwmc617.1		Spikelet number per spike	Cui et al.2011. QTL detection of seven spike-related traits and their genetic correlations in wheat using two related RIL populations
QSpn.WJ.2B.3	Xbarc55.1-IB267		Spikelet number per spike	Cui et al.2011. QTL detection of seven spike-related traits and their genetic correlations in wheat using two related RIL populations
QSpn.WJ.2B.2	Xcfe230-Xwmc617.1		Spikelet number per spike	Cui et al.2011. QTL detection of seven spike-related traits and their genetic correlations in wheat using two related RIL populations
QFsn.WJ.2B.1	Xcft3391-Xsp3065.1		Fertile spikelet number	Cui et al.2011. QTL detection of seven spike-related traits and their genetic correlations in wheat using two related RIL populations
QFsn.WJ.2B.2a	Xbarc55.1-Xbarc13		Fertile spikelet number	Cui et al.2011. QTL detection of seven spike-related traits and their genetic correlations in wheat using two related RIL populations
QFsn.WJ.2B.2b	Xbarc98-Xwmc332.2		Fertile spikelet number	Cui et al.2011. QTL detection of seven spike-related traits and their genetic correlations in wheat using two related RIL populations
QFsn.WJ.2B.2c	Xcfe230-Xwmc617.1		Fertile spikelet number	Cui et al.2011. QTL detection of seven spike-related traits and their genetic correlations in wheat using two related RIL populations
QFsn.WJ.2B.2a	Xbarc55.1-Xbarc13		Fertile spikelet number	Cui et al.2011. QTL detection of seven spike-related traits and their genetic correlations in wheat using two related RIL populations
QTssn.WJ.2B.2	Xsp3065.1-Xgwm319		Top sterile spikelet number	Cui et al.2011. QTL detection of seven spike-related traits and their genetic correlations in wheat using two related RIL populations
QTssn.WJ.2B.3	Xbarc98-Xwmc764.1		Top sterile spikelet number	Cui et al.2011. QTL detection of seven spike-related traits and their genetic correlations in wheat using two related RIL populations
QSsn.WJ.2B.3	Xbarc98-Xwmc764.1		Sterile spikelet number	Cui et al.2011. QTL detection of seven spike-related traits and their genetic correlations in wheat using two related RIL populations
QBssn.WJ.2B.1	Xwmc317-Xpsp3034		Basal sterile spikelet number	Cui et al.2011. QTL detection of seven spike-related traits and their genetic correlations in wheat using two related RIL populations
QSsn.WJ.2B.3	Xbarc98-Xwmc764.1		Sterile spikelet number	Cui et al.2011. QTL detection of seven spike-related traits and their genetic correlations in wheat using two related RIL populations
The physical location of the Chinese spring reference genome corresponding to QTL was determined by searching for its flanking markers on the WheatOmics1.0 (http://202.194.139.32/).
- indicates that the author did not name the QTL

## Sheet: Table S5
Table S5 MQTLs and QTL clusters supplemental informations
MQTL ID/QTL clusters	Physical interval (Mb)	Flanking markers	Traits	Reference
MQTL-2B-1	6.21-17.57	RAC875_c65386_72--BS00022298_51	Grain number, Grain weight, Spikelet number, Grain yield, Days to heading	Yang et al. 2021 Large-scale integration of meta-QTL and genome-wide association study discovers the genomic regions and candidate genes for yield and yield-related traits in bread wheat
MQTL-2B-2	26.58-30.50	BS00065040_51--Tdurum_contig54634_846	Grain number, Grain weight, Spikelet number, Grain yield
MQTL-2B-3	50.71-80.12	4911198--1210486	Grain number, Grain weight, Tiller number, Grain yield, Days to heading
MQTL-2B-4	104.06-730.19	Tdurum_contig62852_302--BS00022713_51	Grain number, Grain weight, Tiller number, Grain yield, Biomass, Flowering date
MQTL-2B-5	795.21-801.25	2292261--1211409	Grain number, Grain weight, Spike length
MQTL2B.1	3.4–24.2	IWB40903/IWB17530	spike-related traits, grain number, grain morphology-related traits,grain yield, grain weight	Saini et al. 2022 Meta-QTLs, ortho-meta-QTLs and candidate genes for grain yield and associated traits in wheat (Triticum aestivum L.)
MQTL2B.2	25.3–26.3	IWB65267.1/IWB41081	spike-related traits, grain morphology-related traits, grain weight
MQTL2B.3	28.3–29.9	IWB65370.2/IWB45990	spike-related traits, grain number, grain morphology-related traits, harvest index, plant height, grain yield, grain weight, days to maturity, days to heading, days to flowering
MQTL2B.4	29.1–30.5	IWB35771/IWB30649	grain number, grain morphology-related traits, harvest index, plant height, days to heading, days to flowering, spike-related traits
MQTL2B.5	7.1–30.5	IWB64873/IWB28040	grain number, grain morphology-related traits, harvest index, plant height, grain yield, grain weight, days to heading, spike-related traits, biomass yield
MQTL2B.6	7.7–11.1	IWB26439/wPt-0746	spike-related traits, grain number, grain morphology-related traits, harvest index, plant height, grain yield, grain weight, days to maturity, days to heading, days to flowering, tiller number spike-related traits
MQTL2B.7	42.3–59.2	AX-94911223/Xwmc617.1	grain number,spike-related traits, plant height, grain yield, grain weight
2B.1	44.84-106.00	2BM23606-2BM48834	Grain protein content, grain weight per tiller, keycard dimeter, seed area, seed length, nitrogen use efficiency, spikelet number per spike, plant height, grain yield, grain number per spike, protein yield	Zhang et al. 2021 Yield-Related QTL Clusters and the Potential Candidate Genes in Two Wheat DH Populations
2B.2	164.09-381.80	2BM75364-2BM10875	seed area, nitrogen use efficiency, peduncle length, protein yield
2B.3	465.06-721.87	2BM80969-2BM69372	keycard dimeter, peduncle length, plant height, seed width, seed length, grain weight per tiller, grain yield, grain number per spike, spike length
